# Supplementary material for: Longitudinal Survey of Coronavirus Circulation and Diversity in Insectivorous Bat Colonies in Zimbabwe
Source: Viruses. 2022 Apr 9;14(4):781. doi: 10.3390/v14040781 (PMC9031365; doi:10.3390/v14040781)
Supplement: Supplementary file 1 [file viruses-14-00781-s001.zip]

Archive with 1 entries (1 files):
- viruses-1620272-supplementary.pdf
